# Supplementary material for: Detection of Microorganisms in Body Fluids via MTT-PMS Assay
Source: Diagnostics (Basel). 2021 Dec 27;12(1):46. doi: 10.3390/diagnostics12010046 (PMC8774610; doi:10.3390/diagnostics12010046)
Supplement: Supplementary file 1 [file diagnostics-12-00046-s001.zip]

Archive with 1 entries (1 files):
- diagnostics-1495979-supplementary.pdf
